# Supplementary material for: A new mouse model of Charcot-Marie-Tooth 2J neuropathy replicates human axonopathy and suggest alteration in axo-glia communication
Source: PLoS Genet. 2022 Nov 9;18(11):e1010477. doi: 10.1371/journal.pgen.1010477 (PMC9707796; doi:10.1371/journal.pgen.1010477)
Supplement: S2 Data — (XLSX) [file pgen.1010477.s014.xlsx]

## Sheet: 1C
		Rotarod 2MO
	WT									TM/+											TM/TM
Day1	106	153	126	141	159	147	214	151	209	169	140	95	130	124	159	173	159	152	179	181	86	122	175	174
Day2	194	258	192	239	202	206	235	307	173	230	195	182	188	188	204	257	222	167	252	196	143	147	285	184
Day3	263	258	154	279	312	256	234	304	347	240	244	263	226	220	263	257	305	204	301	265	169	154	305	235
Day4	310	487	183	278	263	326	281	370	361	273	280	313	259	246	438	335	267	202	243	304	215	186	346	235
Day5	263	656	184	322	411	412	264	664	344	254	285	323	218	222	319	330	285	196	261	272	241	199	439	288

## Sheet: 1D
		Rotarod 6MO
	WT								TM/+											TM/TM
Day1	179	145	149	147	151	122	146	121	126	94	87	160	92	109	156	107	72	139	77	89	73	155	39	33	150	76	96	82
Day2	259	177	350	335	247	492	175	143	205	197	106	238	143	168	248	131	96	226	107	158	133	282	80	143	184	133	124	98
Day3	245	200	350	401	237	900	215	172	200	180	106	256	205	138	416	182	106	263	145	138	141	250	165	183	222	185	119	69
Day4	269	243	784	582	207	900	279	187	221	247	134	256	177	212	813	147	83	256	159	163	218	385	175	337	243	212	157	117
Day5	306	241	664	888	211	773	342	184	299	218	145	319	117	271	730	167	82	245	137	235	205	382	258	385	214	154	160	144

## Sheet: 1E
		Rotarod 12MO
		WT				TM/+											TM/TM
	Day1	188	207	138	137	142	99	52	48	103	31	60	111	123	98		109	64	60	122	119	73	119
	Day2	184	296	191	201	195	160	53	98	121	51	62	125	238	163		117	101	83	178	138	101	141
	Day3	238	306	179	241	250	186	64	146	212	71	108	156	194	214		170	153	86	227	171	99	163
	Day4	322	341	245	220	286	229	52	119	169	91	99	134	150	221		199	210	81	251	171	76	133
	Day5	425	316	314	276	718	228	54	142	190	121	128	118	125	198		266	217	121	281	174	48	151

## Sheet: 1G
WT	TM/+	TM/TM
1.75	1.75	2.75
1.25	1.75	3.75
0.75	4	11.3333						Table Analyzed	Beam Walking 6MO Slips
2.2	7.25	6						Data sets analyzed	A-C
0.5	7.75	3.5
2.75		3.5						ANOVA summary
								F	3.43
	Slips							P value	0.0613
								P value summary	ns
								Significant diff. among means (P < 0.05)?	No
								R squared	0.3288
								Brown-Forsythe test
								F (DFn, DFd)	1.021 (2, 14)
								P value	0.3857
								P value summary	ns
								Are SDs significantly different (P < 0.05)?	No
								Bartlett's test
								Bartlett's statistic (corrected)	6.556
								P value	0.0377
								P value summary	*
								Are SDs significantly different (P < 0.05)?	Yes
								ANOVA table	SS	DF	MS	F (DFn, DFd)	P value
								Treatment (between columns)	43.78	2	21.89	F (2, 14) = 3.430	P=0.0613
								Residual (within columns)	89.35	14	6.382
								Total	133.1	16
								Data summary
								Number of treatments (columns)	3
								Number of values (total)	17

## Sheet: 1H
WT	TM/+	TM/TM
14.9204	17.8998	15.2516
16.8539	16.6297	15.5119
15.8061	15.6494	11.3751
16.6445	14.43	9.42211							Table Analyzed	Beam walking 6MO Speed				Number of families	1
17.9319	17.4317	13.1579							Data sets analyzed	A-C				Number of comparisons per family	3
14.5138		10.7565												Alpha	0.05
	Speed								ANOVA summary
									F	7.839				Tukey's multiple comparisons test	Mean Diff.	95.00% CI of diff.	Below threshold?	Summary	Adjusted P Value
									P value	0.0052				WT vs. TM/+	-0.2964	-3.195 to 2.603	No	ns	0.9614	A-B
									P value summary	**				WT vs. TM/TM	3.533	0.7686 to 6.297	Yes	*	0.0125	A-C
									Significant diff. among means (P < 0.05)?	Yes				TM/+ vs. TM/TM	3.829	0.9300 to 6.728	Yes	*	0.0101	B-C
									R squared	0.5283
														Test details	Mean 1	Mean 2	Mean Diff.	SE of diff.	n1	n2	q	DF
									Brown-Forsythe test					WT vs. TM/+	16.11	16.41	-0.2964	1.108	6	5	0.3784	14
									F (DFn, DFd)	2.737 (2, 14)				WT vs. TM/TM	16.11	12.58	3.533	1.056	6	6	4.731	14
									P value	0.0992				TM/+ vs. TM/TM	16.41	12.58	3.829	1.108	5	6	4.889	14
									P value summary	ns
									Are SDs significantly different (P < 0.05)?	No
									Bartlett's test
									Bartlett's statistic (corrected)	2.423
									P value	0.2978
									P value summary	ns
									Are SDs significantly different (P < 0.05)?	No
									ANOVA table	SS	DF	MS	F (DFn, DFd)	P value
									Treatment (between columns)	52.45	2	26.23	F (2, 14) = 7.839	P=0.0052
									Residual (within columns)	46.84	14	3.346
									Total	99.29	16
									Data summary
									Number of treatments (columns)	3
									Number of values (total)	17

## Sheet: 1L
	2MO
WT	TM/+	TM/TM		P0KO
15.1292	20.2306	32.6516		573.595
23.0044	15.5885	30.667		317.736
54.8592	16.8883	42.9602		506.498
16.2124	30.1204	35.4061		479.683
15.8017	14.1748	37.695
19.9247	31.857	23.1723
22.1597	18.6245	90.8793
17.3735	17.7946	27.7462
9.71281	15.9428
	12MO
WT	TM/+	TM/TM
59.9417	137.269	544.682
77.0171	492.659	469.107
57.062	28.6288	347.342
72.3531	163.028	530.969
49.602	103.237	681.373
34.1151	614.597
	147.093
	47.0228
	163.775
	81.6841
	44.3298
	105.766
	65.8509

## Sheet: 1M
WT	TM/+	TM/TM
1.1	8	2.4
6.1	6.7	5.7
5.1	4.4	7.9
2.7	10.1	2.6
2	2.7	7
4.9	6.6	2.1
4.7	4.7
3.1	6

## Sheet: 1N
WT	TM/+	TM/TM
23	42	30.15
27.1	40.55	31.25
41.1	34.7	44.2
40	44.2	44.2
33.9	41.25	45.75
32.5	44.2	42.1
42.1	42
36.65	40.55

## Sheet: 1O
WT	TM/+	TM/TM
19.8	16.2	5.8
5.9	6.7	5.4
12.1	7.8	2.7
5.9	9.1	2.1
0	1.4	4.9
4.8	0	1.3
12.1	4.6	7.2
3	1.9	2.8
7.4	6.3	8.2
5.9	6.3	4.5
9.4	19.5	3.6
6.3	11	5.7
3.3	4.3	4.6
13	8.2	11.9
	4	3.8
	2.9	3.1
	4.3	3.4
	6.3	3
	2.1
	2.5
Excluded values due to technical issue. Not recorded

## Sheet: 1P
WT	TM/+	TM/TM
48.55	45.75	44.2
44.2	42.2	42
46.2	46.2	25.15
42.2	47	33.9
35.65	49	42
38.35	43	50.7
42	46.2	45.35
42.65	45.35	50.25
42.5	44.5	45.75
44	39.45	49.15
37.9	36.05	29.7
44.5	33.7	38.35
33.9	30	22.15
33.5	46.5	20.9
	49.7	36.05
	49.7	25.05
	39.3	33.1
	52.35	39.45

[truncated: 80 more sheets: 1Q, 1R, 2E, 2F, 2H, 2J, 3A, 3B, 3D, 3N, 3O, 4D, 4E, 4F, 4G, 5B, 5C, 5D, 5F, 5G …]
